# Supplementary material for: Computational Analysis of the Crystal and Cryo-EM Structures of P-Loop Channels with Drugs
Source: Int J Mol Sci. 2021 Jul 29;22(15):8143. doi: 10.3390/ijms22158143 (PMC8348670; doi:10.3390/ijms22158143)
Supplement: Supplementary file 1 [file ijms-22-08143-s001.zip]

Archive with 1 entries (1 files):
- ijms-1312219-supplementary.pdf
